# Supplementary material for: From Policy to Practice: Community Pharmacists’ Self-Reported Counseling Role in Pharmaceutical Waste Management
Source: Healthcare (Basel). 2026 Feb 3;14(3):386. doi: 10.3390/healthcare14030386 (PMC12897107; doi:10.3390/healthcare14030386)
Supplement: Supplementary file 1 [file healthcare-14-00386-s001.zip]

Archive with 1 entries (1 files):
- Supplementary Material S1 -Questi onnaire items (Sections 1–3).pdf
